# Supplementary material for: Relationship of vitamin D, fibrinogen and their ratio with acute coronary syndrome: A comparative analysis of unstable angina, NSTEMI, and STEMI
Source: PLoS One. 2025 Sep 5;20(9):e0331853. doi: 10.1371/journal.pone.0331853 (PMC12412923; doi:10.1371/journal.pone.0331853)
Supplement: S1 — (XLSX) [file pone.0331853.s001.xlsx]

## Sheet: Sheet1
Gender	Nationality	Age	Type of IHD	Risk Factors	Vit D nmol/L	Fibrinigen G/L
###	XXX	***	NSTEMI	Smoker	46.6	5.2
###	XXX	***	STEMI	Dyslipidemia	15.15	4
###	XXX	***	NSTEMI	Dyslipidemia	22.575	2.9
###	XXX	***	STEMI	Dyslipidemia	7.15	7.7
###	XXX	***	NSTEMI	DM	78.025	3.6
###	XXX	***	NSTEMI	Dyslipidemia	47.3	3.7
###	XXX	***	STEMI	Smoker,DM	46.825	4.1
###	XXX	***	U.Angina	Dyslipidemia	21.775	3
###	XXX	***	NSTEMI	Dyslipidemia,Smoker	30.525	2.1
###	XXX	***	NSTEMI	Dyslipidemia,Smoker	54.475	5.4
###	XXX	***	NSTEMI	Dyslipidemia,Smoker	55.45	2.1
###	XXX	***	NSTEMI	Dyslipidemia	33.975	4.3
###	XXX	***	NSTEMI	Dyslipidemia	31.3	4.7
###	XXX	***	NSTEMI	Dyslipidemia,Smoker	52.3	3.2
###	XXX	***	U.Angina	Dyslipidemia	58.525	3.8
###	XXX	***	STEMI	Dyslipidemia	20.475	3.6
###	XXX	***	NSTEMI	Smoker	52.925	4.4
###	XXX	***	NSTEMI	HTN,DM	46.175	3.9
###	XXX	***	NSTEMI	Dyslipidemia,DM	39.4	3.8
###	XXX	***	STEMI	Dyslipidemia	17.15	6.1
###	XXX	***	STEMI	Smoker	25.8	3.9
###	XXX	***	U.Angina	Dyslipidemia	85.525	3.5
###	XXX	***	STEMI		19.325	3.8
###	XXX	***	NSTEMI	DM	47.95	4.3
###	XXX	***	STEMI	Dyslipidemia	54.35	4.2
###	XXX	***	NSTEMI	Dyslipidemia	76.575	4.3
###	XXX	***	NSTEMI	DM	25.8	4.3
###	XXX	***	U.Angina	Dyslipidemia	45.6	3
###	XXX	***	U.Angina	Dyslipidemia	72.8	3
###	XXX	***	NSTEMI	Dyslipidemia	26.575	2.9
###	XXX	***	NSTEMI	DM	54.45	4.5
###	XXX	***	NSTEMI	Dyslipidemia	70.45	3
###	XXX	***	STEMI	Dyslipidemia,DM	28.35	4.2
###	XXX	***	STEMI	Dyslipidemia,Smoker	23.225	4.4
###	XXX	***	STEMI	Smoker,DM	16.9	4.1
###	XXX	***	STEMI	Smoker	14.65	6.2
###	XXX	***	NSTEMI	Smoker	55.85	6.5
###	XXX	***	NSTEMI	DM	32.05	7.1
###	XXX	***	NSTEMI	Dyslipidemia	49.1	2.7
###	XXX	***	STEMI	Dyslipidemia,HTN	76.175	3.5
###	XXX	***	U.Angina	Dyslipidemia	60.8	2.8
###	XXX	***	STEMI	Smoker	34.775	4.8
###	XXX	***	STEMI	Smoker	25.7	3.9
###	XXX	***	STEMI	Dyslipidemia	21.175	3.6
###	XXX	***	STEMI	HTN,Smoker	16.8	6.2
###	XXX	***	NSTEMI	Dyslipidemia,Smoker	39.4	3.5
###	XXX	***	STEMI	Dyslipidemia,Smoker	24.4	4.4
###	XXX	***	STEMI	Smoker,DM	55.475	6.3
###	XXX	***	NSTEMI	HTN,smoker,DM	54.4	5.5
###	XXX	***	NSTEMI	Dyslipidemia	16.075	7.2
###	XXX	***	U.Angina	Smoker	44.725	3.2
###	XXX	***	NSTEMI	Dyslipidemia	39.3	3.1
###	XXX	***	U.Angina	Smoker	74.025	3.1
###	XXX	***	NSTEMI	Dyslipidemia	48.275	7.2
###	XXX	***	NSTEMI	DM	46.3	3.6
###	XXX	***	STEMI	Dyslipidemia	65.2	6.1
###	XXX	***	NSTEMI	DM	20.425	6.7
###	XXX	***	NSTEMI	Dyslipidemia	67.825	6.2
###	XXX	***	NSTEMI	Dyslipidemia,Smoker	20.425	5.4
###	XXX	***	NSTEMI	Dyslipidemia	42.6	6.2
###	XXX	***	STEMI		27.7	5.1
###	XXX	***	STEMI	Dyslipidemia,HTN	21.875	3.5
###	XXX	***	NSTEMI	Dyslipidemia,DM	81.775	3.8
###	XXX	***	NSTEMI	Smoker	45.95	4.6
###	XXX	***	NSTEMI	Smoker,DM	53.35	6.2
###	XXX	***	NSTEMI	DM	33.525	6.7
###	XXX	***	NSTEMI	Smoker	66.6	4.2
###	XXX	***	NSTEMI	HTN,DM	61.8	6.8
###	XXX	***	NSTEMI	Dyslipidemia	57.15	3.4
###	XXX	***	U.Angina	Smoker	37.05	1.9
###	XXX	***	NSTEMI	DM	49.125	4.3
###	XXX	***	NSTEMI	DM	23.175	7.1
###	XXX	***	NSTEMI	Dyslipidemia,Smoker	38.725	3.2
###	XXX	***	U.Angina	Dyslipidemia,Smoker	71.675	7.3
###	XXX	***	NSTEMI	Dyslipidemia	46.825	3
###	XXX	***	STEMI	DM	39.575	4.3
###	XXX	***	U.Angina	Smoker	60.575	3.2
###	XXX	***	NSTEMI	Smoker	70.425	2.5
###	XXX	***	NSTEMI		51.575	6.6
###	XXX	***	NSTEMI	Smoker	64.4	4.1
###	XXX	***	U.Angina	Dyslipidemia	34.275	3.5
###	XXX	***	NSTEMI	DM	59.325	3.6
###	XXX	***	NSTEMI	DM	40.4	3.6
###	XXX	***	NSTEMI	Dyslipidemia	19.575	6.5
###	XXX	***	NSTEMI	Dyslipidemia,HTN,Smoker	33.4	6.9
###	XXX	***	NSTEMI	Dyslipidemia	15.85	4.7
###	XXX	***	STEMI	Smoker	77.925	3
###	XXX	***	STEMI	Dyslipidemia	69.675	5.3
###	XXX	***	U.Angina	DM	57.95	2.5
###	XXX	***	NSTEMI	DM	30.65	4.5
###	XXX	***	STEMI	HTN,Smoker,DM	24.9	2.9
###	XXX	***	NSTEMI	Dyslipidemia,Smoker	46.825	5.2
###	XXX	***	STEMI	Smoker,DM	40.8	6.8
###	XXX	***	STEMI	Dyslipidemia,Smoker	49.675	4.4
###	XXX	***	NSTEMI	Dyslipidemia,Smoker	34.775	5.4
###	XXX	***	U.Angina	Smoker	94.275	3.2
###	XXX	***	U.Angina	Dyslipidemia	71.825	3.5
###	XXX	***	STEMI	Dyslipidemia	26.9	4.2
###	XXX	***	STEMI	HTN,Smoker,DM	45.425	2.9
###	XXX	***	NSTEMI	HTN,DM	46.3	3.2
###	XXX	***	NSTEMI	Dyslipidemia	32.05	6.2
###	XXX	***	U.Angina	HTN,Smoker,DM	81.025	3.8
###	XXX	***	NSTEMI	Smoker	51.2	5.2
###	XXX	***	U.Angina	Smoker,DM	93.2	3.7
###	XXX	***	STEMI	HTN,Smoker,DM	21.55	2.9
###	XXX	***	NSTEMI	DM	15.525	6.5
###	XXX	***	STEMI	HTN,DM	23.175	4.6
###	XXX	***	NSTEMI	Smoker	32.25	3.4
###	XXX	***	NSTEMI	Dyslipidemia	40.8	4.7
###	XXX	***	NSTEMI	DM	55.575	6.5
###	XXX	***	STEMI	Dyslipidemia	33.55	6.1
###	XXX	***	NSTEMI	Dyslipidemia	55.575	2.7
###	XXX	***	STEMI	HTN,Smoker,DM	34.775	2.9
###	XXX	***	NSTEMI	HTN	54.275	5.5
###	XXX	***	NSTEMI	HTN,DM	41.8	6.8
###	XXX	***	NSTEMI	DM	9.275	4.1
###	XXX	***	STEMI	Smoker,DM	28.825	4.8
###	XXX	***	STEMI	Dyslipidemia	69.35	6.5
###	XXX	***	NSTEMI	Dyslipidemia	28.55	4.3
###	XXX	***	NSTEMI	HTN,Smoker	44.575	4.3
###	XXX	***	STEMI	Smoker	35.525	6.2
###	XXX	***	U.Angina	Dyslipidemia	82.55	3.4
###	XXX	***	STEMI	Dyslipidemia	15.925	6.1
###	XXX	***	NSTEMI	Smoker,DM	50.8	4.8
###	XXX	***	NSTEMI	DM	27.075	6.5
###	XXX	***	STEMI	Dyslipidemia	72.825	6.1
###	XXX	***	NSTEMI	Dyslipidemia	36.675	7.8
###	XXX	***	U.Angina	Dyslipidemia,Smoker	53.35	7.3
###	XXX	***	NSTEMI	DM	55.975	7.1
###	XXX	***	NSTEMI	Dyslipidemia	47.05	4.5
###	XXX	***	U.Angina	DM	53.3	3
###	XXX	***	NSTEMI	Dyslipidemia,Smoker	28.525	3.5
###	XXX	***	NSTEMI	Dyslipidemia,DM	50.3	4.1
###	XXX	***	NSTEMI	HTN,Smoker	55.45	3.1
###	XXX	***	NSTEMI	Dyslipidemia,HTN	35.325	4.9
###	XXX	***	NSTEMI	Dyslipidemia	33.675	3
###	XXX	***	NSTEMI	DM	54.475	4.3
###	XXX	***	STEMI	Dyslipidemia	25.9	4.4
###	XXX	***	NSTEMI	Smoker	55.55	4.1
###	XXX	***	STEMI	Dyslipidemia	32.875	6.1
###	XXX	***	STEMI	Smoker,DM	72.825	5.7
###	XXX	***	STEMI	Smoker	95.2	6.2
###	XXX	***	STEMI	Smoker	41.9	3.1
###	XXX	***	STEMI	HTN	64.55	5.6
###	XXX	***	U.Angina	DM	86.05	3
###	XXX	***	NSTEMI	Smoker	33.1	3
###	XXX	***	NSTEMI	HTN,smoker,DM	33.1	5.5
###	XXX	***	STEMI	Smoker,DM	67.1	7.4
###	XXX	***	NSTEMI	HTN	35.425	4.6
###	XXX	***	NSTEMI	Dyslipidemia,Smoker	57.175	4.3
###	XXX	***	STEMI	Dyslipidemia	18.85	5.6
###	XXX	***	NSTEMI	Dyslipidemia	38.725	4.5
###	XXX	***	NSTEMI	Dyslipidemia	24.55	6.5
###	XXX	***	U.Angina	Dyslipidemia	83.525	3
###	XXX	***	STEMI	Smoker,DM	28.175	4.8
###	XXX	***	U.Angina	HTN,Smoker	41.025	3.9
###	XXX	***	NSTEMI	Dyslipidemia,HTN	31.3	4.9
###	XXX	***	STEMI	Dyslipidemia,Smoker	15.85	4.4
###	XXX	***	STEMI	Dyslipidemia	40.4	2.9
###	XXX	***	NSTEMI	DM	76.8	4.1
###	XXX	***	NSTEMI	Smoker	61.6	2.2
###	XXX	***	U.Angina	Dyslipidemia	63.45	2.9
###	XXX	***	NSTEMI	HTN,DM	35.8	3.2
###	XXX	***	NSTEMI	HTN	51.825	4.6
###	XXX	***	STEMI	HTN,DM	24.275	4.6
###	XXX	***	U.Angina	DM	29.575	3
###	XXX	***	STEMI	Smoker	14.1	6.5
###	XXX	***	NSTEMI	Dyslipidemia	48.425	7.8
###	XXX	***	NSTEMI	DM	29.575	4.1
###	XXX	***	STEMI	Smoker	20.7	3.1
###	XXX	***	U.Angina	Smoker	58.525	1.9
###	XXX	***	STEMI		24.55	4.7
###	XXX	***	NSTEMI	HTN,Smoker	28.025	4.3
###	XXX	***	NSTEMI	Dyslipidemia	41.825	6.5
###	XXX	***	NSTEMI	Dyslipidemia	60.425	4.3
###	XXX	***	NSTEMI	Dyslipidemia,DM	46.8	3.8
###	XXX	***	U.Angina	Dyslipidemia	63.35	2.8
###	XXX	***	NSTEMI	Smoker,DM	57.275	5.7
###	XXX	***	NSTEMI	Dyslipidemia,HTN	49.125	4.9
###	XXX	***	NSTEMI	Dyslipidemia	46.2	2.7
###	XXX	***	U.Angina	HTN,Smoker	88.775	3.9
###	XXX	***	U.Angina	Dyslipidemia	41.05	3.5
###	XXX	***	NSTEMI	Dyslipidemia,Smoker	35.575	2.9
###	XXX	***	NSTEMI	Smoker,DM	35.525	6.2
###	XXX	***	STEMI	HTN,DM	11.35	6.6
###	XXX	***	NSTEMI		40.45	6.6
###	XXX	***	STEMI	Dyslipidemia,HTN	47.975	3.7
###	XXX	***	STEMI	Smoker,DM	55.575	4.1
###	XXX	***	NSTEMI	Dyslipidemia	25.6	4.3
###	XXX	***	U.Angina	Smoker	78.55	3.2
###	XXX	***	NSTEMI	Dyslipidemia	47.175	4.3
###	XXX	***	NSTEMI	Dyslipidemia	46.35	2.3
###	XXX	***	STEMI	Dyslipidemia,HTN	35.325	3.5
###	XXX	***	NSTEMI	Smoker,DM	65.075	5.7
###	XXX	***	STEMI	Smoker	25.45	6.2
###	XXX	***	STEMI	Smoker,DM	35.35	4.8
###	XXX	***	NSTEMI	Dyslipidemia	57.275	3
###	XXX	***	NSTEMI	Dyslipidemia,DM	21.55	4.1
###	XXX	***	NSTEMI	Dyslipidemia,Smoker	59.125	5.2
###	XXX	***	NSTEMI	Dyslipidemia	30.525	4.3
###	XXX	***	NSTEMI	Dyslipidemia	20.475	6.2
###	XXX	***	NSTEMI	Dyslipidemia,Smoker	80.7	5.4
###	XXX	***	NSTEMI	Dyslipidemia	28.825	4.3
###	XXX	***	STEMI	Smoker	30.875	4.7
###	XXX	***	NSTEMI	DM	50.45	6.5
###	XXX	***	NSTEMI	Dyslipidemia	46.8	4.3
###	XXX	***	NSTEMI	Dyslipidemia	53.475	7.5
###	XXX	***	STEMI	Smoker	21.35	3.9
###	XXX	***	STEMI	Smoker,DM	15.65	6.8
###	XXX	***	U.Angina	Dyslipidemia	43.575	3
###	XXX	***	NSTEMI	HTN,DM	34.075	6.8
###	XXX	***	NSTEMI	Dyslipidemia	23.1	4.3
###	XXX	***	U.Angina	Dyslipidemia	44.575	3.8
###	XXX	***	NSTEMI	Dyslipidemia,Smoker	31.625	3.2
###	XXX	***	STEMI	Dyslipidemia,HTN	45.45	3.4
###	XXX	***	STEMI	Dyslipidemia	66.6	6.1
###	XXX	***	NSTEMI	DM	30.8	3.6
###	XXX	***	STEMI	Dyslipidemia	16.575	6.2
###	XXX	***	NSTEMI	Dyslipidemia	44.1	2.7
###	XXX	***	STEMI	Dyslipidemia	23.925	5.3
###	XXX	***	STEMI	HTN,Smoker,DM	47.175	2.9
###	XXX	***	STEMI	Dyslipidemia,HTN	10.9	6.9
###	XXX	***	U.Angina		28.35	4.8
###	XXX	***	STEMI	HTN,Smoker	18.625	4
###	XXX	***	NSTEMI	HTN	46.4	4.6
###	XXX	***	NSTEMI	DM	34.35	4.5
###	XXX	***	STEMI	Smoker,DM	42.125	6.8
###	XXX	***	STEMI	Smoker,DM	73.45	4.7
###	XXX	***	NSTEMI	Dyslipidemia	46.825	2.9
###	XXX	***	STEMI	Smoker	42.3	6.2
###	XXX	***	NSTEMI	Dyslipidemia,Smoker	23.175	3.5
###	XXX	***	U.Angina	Dyslipidemia	74.525	3
###	XXX	***	STEMI	Smoker	46.6	3.1
###	XXX	***	U.Angina	HTN,Smoker	103.075	5.2
###	XXX	***	STEMI	Dyslipidemia,HTN	23.3	3.7
###	XXX	***	STEMI	HTN,Smoker,DM	41.075	2.9
###	XXX	***	NSTEMI	Smoker,DM	33.35	5.7
###	XXX	***	U.Angina	HTN,Smoker	48.1	3.9
###	XXX	***	NSTEMI	Dyslipidemia,HTN	57.275	4.3
###	XXX	***	STEMI	HTN,Smoker,DM	19.575	2.9
###	XXX	***	NSTEMI	Smoker,DM	35.925	6.2
###	XXX	***	NSTEMI	HTN	40.675	4.6
###	XXX	***	NSTEMI	Dyslipidemia,DM	34.825	4.1
###	XXX	***	NSTEMI	Dyslipidemia,Smoker,DM	56.325	4.1
###	XXX	***	NSTEMI	Dyslipidemia	57.825	4.3
###	XXX	***	NSTEMI	DM	15.225	4.3
###	XXX	***	STEMI	Dyslipidemia,Smoker	67.125	5.2
###	XXX	***	NSTEMI	Dyslipidemia	31.575	4.7
###	XXX	***	STEMI	Smoker	40.8	6.2
###	XXX	***	STEMI	Dyslipidemia,HTN	23.425	6.9
###	XXX	***	NSTEMI	Smoker	59.6	6.5
###	XXX	***	NSTEMI	Dyslipidemia,HTN	29.575	4.9
###	XXX	***	NSTEMI	Smoker	34.35	2.1
###	XXX	***	U.Angina	Dyslipidemia	82.875	3.4
###	XXX	***	NSTEMI	Dyslipidemia	28.225	7.2
###	XXX	***	NSTEMI	Dyslipidemia	45.725	4.5
###	XXX	***	STEMI	Dyslipidemia	14.125	5.3
###	XXX	***	U.Angina	Smoker	96.775	3.2
###	XXX	***	STEMI	Dyslipidemia	45.075	5.3
###	XXX	***	STEMI	Smoker,DM	55.4	4.8
###	XXX	***	NSTEMI	HTN,DM	51.9	6.8
###	XXX	***	NSTEMI	Dyslipidemia	46.675	4.5
###	XXX	***	NSTEMI	Dyslipidemia	54.325	3.1
###	XXX	***	NSTEMI	Smoker	40.85	3.7
###	XXX	***	STEMI	Smoker,DM	65.925	4.1
###	XXX	***	U.Angina	Smoker	108.175	2.1
###	XXX	***	STEMI	HTN,Smoker	25.675	4
###	XXX	***	NSTEMI	Dyslipidemia	15.975	4.3
###	XXX	***	NSTEMI	DM	35.925	4.1
###	XXX	***	U.Angina	Smoker,DM	66.225	3.7
###	XXX	***	NSTEMI	Smoker	47.375	2.1
###	XXX	***	NSTEMI	DM	78.025	7.1
###	XXX	***	STEMI		11.625	5.1
###	XXX	***	NSTEMI	Dyslipidemia	33.55	6.2
###	XXX	***	NSTEMI	Dyslipidemia,DM	15.975	4.1
###	XXX	***	STEMI		10.65	3.8
###	XXX	***	STEMI	Smoker	22.3	4.8
###	XXX	***	U.Angina	Smoker,DM	62.35	3.7
###	XXX	***	NSTEMI	Dyslipidemia	79.3	4.7
###	XXX	***	U.Angina	HTN,Smoker	47.925	3.9
###	XXX	***	NSTEMI	DM	20.725	6.7
###	XXX	***	NSTEMI	Smoker	18.375	4.1
###	XXX	***	NSTEMI	DM	54.675	4.5
###	XXX	***	STEMI	Dyslipidemia,HTN	70.225	3.5
###	XXX	***	NSTEMI	DM	20.175	4.1
###	XXX	***	STEMI		17.125	3.8
###	XXX	***	STEMI	Dyslipidemia,Smoker	19.075	4.1
###	XXX	***	NSTEMI	Smoker	41.075	4.4
###	XXX	***	U.Angina	HTN,Smoker,DM	44.075	3.8
###	XXX	***	U.Angina	HTN,Smoker,DM	92.275	3.8
###	XXX	***	NSTEMI	Dyslipidemia,Smoker	66.575	5.4
###	XXX	***	NSTEMI	Dyslipidemia,DM	49.575	4.5
###	XXX	***	NSTEMI	HTN,smoker,DM	41.8	5.5
###	XXX	***	NSTEMI	Dyslipidemia,HTN	35.925	5.1
###	XXX	***	NSTEMI	Smoker,DM	78.85	6.2
###	XXX	***	NSTEMI	Dyslipidemia,DM	45.425	4.1
###	XXX	***	NSTEMI	Dyslipidemia	48.275	7.2
###	XXX	***	STEMI	Smoker	33.35	6.2
###	XXX	***	U.Angina	HTN	109.625	4.5
###	XXX	***	NSTEMI	HTN,DM	30.8	6.8
